# Supplementary material for: RNAi-Mediated Manipulation of Cuticle Coloration Genes in Lygus hesperus Knight (Hemiptera: Miridae)
Source: Insects. 2022 Oct 27;13(11):986. doi: 10.3390/insects13110986 (PMC9698757; doi:10.3390/insects13110986)
Supplement: Supplementary file 1 [file insects-13-00986-s001.zip]

Archive with 8 entries (8 files):
- Figure S1 aaNAT.pdf
- Figure S2 black.pdf
- Figure S3 ebony.pdf
- Figure S4 pale.pdf
- Figure S5 tan.pdf
- Figure S6 yellow.pdf
- Figure S7 NJ phylogeny.pdf
- Tables S1-S5 R1.xlsx
