# Supplementary material for: RNAi-Mediated Manipulation of Cuticle Coloration Genes in Lygus hesperus Knight (Hemiptera: Miridae)
Source: Insects. 2022 Oct 27;13(11):986. doi: 10.3390/insects13110986 (PMC9698757; doi:10.3390/insects13110986)
Supplement: Supplementary file 1 [file insects-13-00986-s001.zip › Tables S1-S5 R1.xlsx]

## Sheet: Table S1
Table S1. Top 5 tBLASTn hits of Lygus hesperus TSA datasets with defined insect melanin pathway genes.
Query Organism	Query Description	Accession	Hit Description	Max Score	Coverage	E value	% id	Acc. Length	TSA Accession
Drosophila melanogaster	aaNAT	NP_523839.2	TSA: Lygus hesperus c88981_g1_i2 transcribed RNA sequence	124	0.82	1e-31	0.3398	4312	GDHC01020837.1
	(arylalkylamine N-acetyltransferase 1)		TSA: Lygus hesperus c88981_g1_i1 transcribed RNA sequence	123	0.82	2e-31	0.3398	2016	GDHC01012427.1
			TSA: Lygus hesperus c88981_g1_i3 transcribed RNA sequence	123	0.82	2e-31	0.3398	2704	GDHC01005399.1
			TSA: Lygus hesperus comp35473_c0_seq1 transcribed RNA sequence	121	0.82	7e-31	0.335	3435	GBHO01004224.1
	black	NP_476788.1	TSA: Lygus hesperus comp25448_c0_seq1 transcribed RNA sequence	641	0.84	0	0.6111	2015	GBRD01000590.1
	(aspartate 1-decarboxylase)		TSA: Lygus hesperus comp36038_c0_seq1 transcribed RNA sequence	641	0.84	0	0.6111	2012	GBHO01019032.1
			TSA: Lygus hesperus c75919_g1_i3 transcribed RNA sequence	494	0.65	4e-171	0.617	1312	GDHC01003192.1
			TSA: Lygus hesperus c82304_g1_i4 transcribed RNA sequence	456	0.79	3e-154	0.4783	1728	GDHC01008278.1
			TSA: Lygus hesperus comp32051_c0_seq2 transcribed RNA sequence	457	0.82	9e-154	0.4674	1971	GBHO01006286.1
	ebony	NP_524431.2	TSA: Lygus hesperus c90649_g2_i3 transcribed RNA sequence	736	1	0	0.4468	3933	GDHC01021637.1
	(N β-alanyl-dopamine synthase)		TSA: Lygus hesperus c90649_g2_i4 transcribed RNA sequence	735	1	0	0.4446	3895	GDHC01016276.1
			TSA: Lygus hesperus c90649_g2_i1 transcribed RNA sequence	632	0.83	0	0.4552	3411	GDHC01010512.1
			TSA: Lygus hesperus comp35615_c0_seq4 transcribed RNA sequence	753	1	1e-153	0.4658	3815	GBHO01017289.1
			TSA: Lygus hesperus comp35615_c0_seq8 transcribed RNA sequence	750	1	2e-152	0.464	3794	GBHO01014105.1
	pale	NP_476897.1	TSA: Lygus hesperus c77596_g1_i1 transcribed RNA sequence	783	0.99	0	0.6823	3396	GDHC01016939.1
	(tyrosine hydrodroxylase)		TSA: Lygus hesperus comp23286_c0_seq1 transcribed RNA sequence	783	0.99	0	0.6823	2786	GBRD01000651.1
			TSA: Lygus hesperus comp28973_c0_seq1 transcribed RNA sequence	783	0.99	0	0.6823	2805	GBHO01032173.1
			TSA: Lygus hesperus comp25408_c0_seq2 transcribed RNA sequence	400	0.8	4e-131	0.4668	2269	GBRD01001959.1
			TSA: Lygus hesperus comp32525_c0_seq2 transcribed RNA sequence	400	0.8	4e-131	0.4668	2270	GBHO01028942.1
	tan	NP_572543.1	TSA: Lygus hesperus comp27659_c0_seq1 transcribed RNA sequence	297	0.97	1e-96	0.4151	1353	GBHO01030206.1
	(β-alanyl-dopamine synthase)		TSA: Lygus hesperus c79725_g5_i4 transcribed RNA sequence	297	0.97	2e-96	0.4151	1394	GDHC01008855.1
			TSA: Lygus hesperus comp23302_c0_seq1 transcribed RNA sequence	297	0.97	2e-95	0.4151	1625	GBRD01016749.1
			TSA: Lygus hesperus comp27659_c0_seq2 transcribed RNA sequence	297	0.97	2e-95	0.4151	1624	GBHO01030205.1
			TSA: Lygus hesperus comp28423_c0_seq1 transcribed RNA sequence	212	0.97	4e-63	0.3256	1540	GBRD01005704.1
	yellow	NP_476792.1	TSA: Lygus hesperus c74056_g1_i1 transcribed RNA sequence	416	0.71	1e-139	0.5168	1623	GDHC01004525.1
			TSA: Lygus hesperus comp27246_c2_seq6 transcribed RNA sequence	424	0.71	7e-110	0.522	1607	GBRD01014589.1
			TSA: Lygus hesperus comp25885_c0_seq1 transcribed RNA sequence	424	0.71	8e-110	0.522	1617	GBHO01038060.1
			TSA: Lygus hesperus comp25885_c0_seq2 transcribed RNA sequence	424	0.71	8e-110	0.522	1625	GBHO01038061.1
			TSA: Lygus hesperus comp34201_c0_seq1 transcribed RNA sequence	326	0.71	3e-104	0.3959	1743	GBHO01039747.1
Oncopeltus fasciatus	aaNAT	AMW91815.1	TSA: Lygus hesperus c88981_g1_i1 transcribed RNA sequence	204	0.97	2e-61	0.4703	2016	GDHC01012427.1
	(arylalkylamine N-acetyltransferase 1)		TSA: Lygus hesperus c88981_g1_i2 transcribed RNA sequence	206	0.97	2e-60	0.4703	4312	GDHC01020837.1
			TSA: Lygus hesperus c88981_g1_i3 transcribed RNA sequence	204	0.97	3e-60	0.4703	2704	GDHC01005399.1
			TSA: Lygus hesperus comp35473_c0_seq1 transcribed RNA sequence	204	0.97	8e-60	0.4658	3435	GBHO01004224.1
	black	AMW91812.1	TSA: Lygus hesperus comp25448_c0_seq1 transcribed RNA sequence	624	1	0	0.6281	2015	GBRD01000590.1
			TSA: Lygus hesperus comp36038_c0_seq1 transcribed RNA sequence	624	1	0	0.6281	2012	GBHO01019032.1
			TSA: Lygus hesperus c75919_g1_i3 transcribed RNA sequence	472	0.77	2e-164	0.6189	1312	GDHC01003192.1
			TSA: Lygus hesperus c82304_g1_i4 transcribed RNA sequence	400	0.95	2e-134	0.456	1728	GDHC01008278.1
			TSA: Lygus hesperus comp32051_c0_seq4 transcribed RNA sequence	400	0.95	1e-133	0.456	1942	GBHO01006289.1
	ebony	AMW91811.1	TSA: Lygus hesperus c90649_g2_i4 transcribed RNA sequence	889	0.99	0	0.5261	3895	GDHC01016276.1
	(N β-alanyl-dopamine synthase)		TSA: Lygus hesperus c90649_g2_i3 transcribed RNA sequence	882	0.99	0	0.5227	3933	GDHC01021637.1
			TSA: Lygus hesperus c90649_g2_i1 transcribed RNA sequence	772	0.79	0	0.5543	3411	GDHC01010512.1
			TSA: Lygus hesperus comp35615_c0_seq4 transcribed RNA sequence	917	0.99	0	0.5353	3815	GBHO01017289.1
			TSA: Lygus hesperus comp35615_c0_seq8 transcribed RNA sequence	915	0.99	0	0.5335	3794	GBHO01014105.1
	pale	AIL24473.1	TSA: Lygus hesperus comp23286_c0_seq1 transcribed RNA sequence	246	1	2e-75	0.5974	2786	GBRD01000651.1
	(tyrosine hydrodroxylase)		TSA: Lygus hesperus comp28973_c0_seq1 transcribed RNA sequence	246	1	2e-75	0.5974	2805	GBHO01032173.1
			TSA: Lygus hesperus c77596_g1_i1 transcribed RNA sequence	246	1	9e-75	0.5974	3396	GDHC01016939.1
			TSA: Lygus hesperus comp25408_c0_seq2 transcribed RNA sequence	55.8	0.47	2e-08	0.2883	2269	GBRD01001959.1
			TSA: Lygus hesperus comp32525_c0_seq2 transcribed RNA sequence	55.8	0.47	2e-08	0.2883	2270	GBHO01028942.1
	tan	AMW91814.1	TSA: Lygus hesperus comp27659_c0_seq1 transcribed RNA sequence	375	0.97	2e-127	0.4946	1353	GBHO01030206.1
	(β-alanyl-dopamine synthase)		TSA: Lygus hesperus c79725_g5_i4 transcribed RNA sequence	375	0.97	3e-127	0.4946	1394	GDHC01008855.1
			TSA: Lygus hesperus comp23302_c0_seq1 transcribed RNA sequence	375	0.97	3e-126	0.4946	1625	GBRD01016749.1
			TSA: Lygus hesperus comp27659_c0_seq2 transcribed RNA sequence	375	0.97	3e-126	0.4946	1624	GBHO01030205.1
			TSA: Lygus hesperus comp28423_c0_seq1 transcribed RNA sequence	238	0.97	3e-73	0.3446	1540	GBRD01005704.1
	yellow	AMW91813.1	TSA: Lygus hesperus c74056_g1_i1 transcribed RNA sequence	531	0.9	0	0.6416	1623	GDHC01004525.1
			TSA: Lygus hesperus comp27246_c2_seq6 transcribed RNA sequence	535	0.89	3e-154	0.6592	1607	GBRD01014589.1
			TSA: Lygus hesperus comp25885_c0_seq1 transcribed RNA sequence	535	0.89	4e-154	0.6592	1617	GBHO01038060.1
			TSA: Lygus hesperus comp25885_c0_seq2 transcribed RNA sequence	535	0.89	4e-154	0.6592	1625	GBHO01038061.1
			TSA: Lygus hesperus comp34201_c0_seq1 transcribed RNA sequence	320	0.9	1e-103	0.4165	1743	GBHO01039747.1

## Sheet: Table S2
Table S2. Accession numbers for protein sequences used in phylogenetic analyses.
Order	Accession	Description	Organism
Coleoptera	XP_019757509.2	cysteine sulfinic acid decarboxylase	Dendroctonus ponderosae
	XP_045462633.1	cysteine sulfinic acid decarboxylase	Harmonia axyridis
	XP_023018948.1	cysteine sulfinic acid decarboxylase-like	Leptinotarsa decemlineata
Diptera	XP_001658435.2	cysteine sulfinic acid decarboxylase	Aedes aegypti
	XP_011199833.1	cysteine sulfinic acid decarboxylase	Bactrocera dorsalis
	XP_001851393.2	cysteine sulfinic acid decarboxylase	Culex quinquefasciatus
	NP_476788.1	black, isoform A	Drosophila melanogaster
	AAF47834.1a	glutamic acid decarboxylase 1, isoform A	Drosophila melanogaster
	XP_005188956.2	PREDICTED: cysteine sulfinic acid decarboxylase	Musca domestica
Hemiptera	XP_001950847.1	cysteine sulfinic acid decarboxylase	Acyrthosiphon pisum
	XP_027848865.1	cysteine sulfinic acid decarboxylase	Aphis gossypii
	XP_018916482.1	PREDICTED: cysteine sulfinic acid decarboxylase	Bemisia tabaci
	XP_014248186.1	cysteine sulfinic acid decarboxylase	Cimex lectularius
	XP_014260530.1	cysteine sulfinic acid decarboxylase	Cimex lectularius
	XP_008473394.1	cysteine sulfinic acid decarboxylase	Diaphorina citri
	XP_014278487.1	cysteine sulfinic acid decarboxylase	Halyomorpha halys
	XP_046659625.1	cysteine sulfinic acid decarboxylase isoform X2	Homalodisca vitripennis
	RZF35845.1	hypothetical protein LSTR_LSTR014175	Laodelphax striatellus
	XP_022189961.1	cysteine sulfinic acid decarboxylase	Nilaparvata lugens
Hymenoptera	XP_395238.2	cysteine sulfinic acid decarboxylase	Apis mellifera
	XP_003489355.1	cysteine sulfinic acid decarboxylase	Bombus impatiens
	XP_003702496.2	PREDICTED: cysteine sulfinic acid decarboxylase	Megachile rotundata
	XP_001606153.1	cysteine sulfinic acid decarboxylase	Nasonia vitripennis
	XP_011169169.2	cysteine sulfinic acid decarboxylase	Solenopsis invicta
Lepidoptera	NP_001296491.1	cysteine sulfinic acid decarboxylase	Bombyx mori
	XP_021181644.2	cysteine sulfinic acid decarboxylase	Helicoverpa armigera
	XP_030035154.1	cysteine sulfinic acid decarboxylase	Manduca sexta
	XP_011568918.3	cysteine sulfinic acid decarboxylase	Plutella xylostella
	XP_022830357.1	cysteine sulfinic acid decarboxylase	Spodoptera litura
a outgroup

## Sheet: Table S3
Table S3. Oligonucleotide primers used in this study.
purpose	gene	sequence (5'-3')	size (bp)
PCR cloning ORF	Lh aaNAT start F	ATGGAGGAGAAGAAAGGGTA	669
	Lh aaNAT stop R	CTAGTCTACTCTCAGGACGC
	Lh black-1 start F	ATGGAGCAAAACGACGTC	1455
	Lh black-1 stop R	TTAAAGTTCACTTCCGTACTTTTC
	Lh black-2 start F	ATGCCGGCATCTGAGGC	1542
	Lh black-2 stop R	TCAGAGGTTCCTTCCGAGGC
	Lh ebony start F	ATGGGAAGCACACTGCAG	2343
	Lh ebony stop R	TCAAGTTTTTCTCCAAGACACG
	Lh pale start F	ATGATGGCCGTAGCTGCAG	1680
	Lh pale stop R	TTACTGGAGACCGCCAGCTC
	Lh tan start F	ATGAGCGTTCAGTTGAGC	1131
	Lh tan stop R	TCACTTGAGAGGCAGTTCA
	Lh yellow start F	ATGCTGGCGACACGGAGT	1320
	Lh yellow stop R	CTACTGATAAGATGATAAGACAATACCCC
expression profile/	Lh actin 593 F	GCTACTCCTTCACGACCA	528
knockdown confirmation	Lh actin 1121 R	TTCCTGTGGACGATGGAG
	Lh aaNAT 351 F	AGACGTCTTCAGCCAGTT	319a
	Lh black-1 876 F	CAAGATGCTTGGTGCTCC
	Lh black-1 1416 R	GCGGTCCATCTGCTGTAT	541
	Lh black-2 897 F	TGCTCTCGTCAGCAAGAA	545
	Lh black-2 1441 R	GCTCCTTGAGAGGCTGAT
	Lh ebony 1410 F	CGGAGGAACAGGAATCGA	542
	Lh ebony 1951 R	CGTCCGCATTCATCAACA
	Lh pale F 514	TCGAAATCCATGGGATCTCA	514b
	Lh pale R 1027	TGAATCCAGTGTGCTTCTTG
	Lh pale 919 F	GAGTACCAGGAGGCCTTC	477c
	Lh pale 1395 R	CTCTGGCTTGTCCGAGAT
	Lh tan 721 F	AGCAACCAGGATGACTCC	411a
	Lh yellow 590 F	GAGCATTCGCCTACATGG	350
	Lh yellow 939 R	GAATGAAGCGGATGCCTG
dsRNA synthesis	Lh aaNAT 25 F + T7	TAATACGACTCACTATAGGGAGAATCGTACCTATGGCCGTC	301
	Lh aaNAT 325 R + T7	TAATACGACTCACTATAGGGAGAGGCGGAGGATTCTCTCAA
	Lh black-1 179 + T7 F	TAATACGACTCACTATAGGGAGAAGCTGGTTGGAGAGACTG	525
	Lh black-1 703 + T7 R	TAATACGACTCACTATAGGGAGATTCCGGCAGTACAGTTGA
	Lh black-2 143 + T7 F	TAATACGACTCACTATAGGGAGATGCTCCTCGATCATGCTT	548
	Lh black-2 690 +T7 R	TAATACGACTCACTATAGGGAGAGGAGTACACGTTGTCCGA
	Lh ebony 221 +T7 F	TAATACGACTCACTATAGGGAGATACACGTCTGGAAGCACC	528
	Lh ebony 748 +T7 R	TAATACGACTCACTATAGGGAGAATCGTCGGCAGTCTTCAT
	Lh pale 258 +T7 F	TAATACGACTCACTATAGGGAGAGAACCACGAAGTCAAGCC	455
	Lh pale 712 +T7 R	TAATACGACTCACTATAGGGAGATCATGAGGTGGTTGCAGT
	Lh pale 1074 F + T7	TAATACGACTCACTATAGGGAGACAGTCTCGCCTTCAGAGT	513
	Lh pale 1586 R + T7	TAATACGACTCACTATAGGGAGAACGGAATCGAGGATCTGG
	Lh tan 107 F + T7	TAATACGACTCACTATAGGGAGAAAGACTACGTCCGCACTT	536
	Lh tan 642 R + T7	TAATACGACTCACTATAGGGAGAATCCAGAGAGTCAGCAGC
	Lh yellow 46 F + T7	TAATACGACTCACTATAGGGAGAGTTGCGTCGACAGTCTTC	540
	Lh yellow 585 R + T7	TAATACGACTCACTATAGGGAGAGCACTTGTCCTTGTCGAC
	Venus + T7 F	TAATACGACTCACTATAGGGAGAATGGTGAGCAAGGGCG	687
	Venus + T7 R	TAATACGACTCACTATAGGGAGAGATTAGGCGGCGGTCACGCG
T7 promoter sequence shown in gray font
a paired with stop R primer
b primer set for knockdown confirmation of pale dsRNA targeting nt 1074-1586
c primer set for knockdown confirmation of pale dsRNA targeting nt 258-712

## Sheet: Table S4
Table S4. Top 5 BLASTx hits of Lygus hesperus melanin-associated transcripts.
Lygus transcript	Accession	Description	Organism	Max Score	Coverage	E value	% id
aaNAT	KAF6211861.1	hypothetical protein GE061_012377	Apolygus lucorum	431	0.99	2e-151	0.9324
	XP_014242794.1	dopamine N-acetyltransferase-like isoform X2	Cimex lectularius	261	0.98	2e-84	0.574
	XP_014242793.1	dopamine N-acetyltransferase-like isoform X1	Cimex lectularius	261	0.98	2e-84	0.574
	XP_022193043.1	dopamine N-acetyltransferase isoform X4	Nilaparvata lugens	234	0.98	6e-74	0.5227
	XP_022193042.1	dopamine N-acetyltransferase isoform X3	Nilaparvata lugens	235	0.98	7e-74	0.5227
black-1	KAF6200313.1	hypothetical protein	Apolygus lucorum	917	0.99	0	0.9256
	XP_014260530.1	cysteine sulfinic acid decarboxylase	Cimex lectularius	605	0.98	0	0.5854
	CAH1390546.1	unnamed protein product	Nezara viridula	580	0.97	0	0.5621
	CAD7572408.1	unnamed protein product	Timema californicum	563	0.99	0	0.5413
	XP_023712295.1	cysteine sulfinic acid decarboxylase	Cryptotermes secundus	559	0.95	0	0.5625
black-2	KAF6203337.1	hypothetical protein	Apolygus lucorum	1045	0.99	0	0.9649
	CAA9994472.1	unnamed protein product	Nesidiocoris tenuis	889	0.89	0	0.8932
	XP_014248186.1	cysteine sulfinic acid decarboxylase	Cimex lectularius	868	0.99	0	0.7821
	CAH1397765.1	unnamed protein product	Nezara viridula	735	0.95	0	0.6728
	XP_014278487.1	cysteine sulfinic acid decarboxylase	Halyomorpha halys	726	0.92	0	0.6814
ebony	KAF6209594.1	hypothetical protein	Apolygus lucorum	1600	0.95	0	0.9204
	CAB0011418.1	unnamed protein product	Nesidiocoris tenuis	1137	0.9	0	0.7031
	XP_014252850.1	uncharacterized protein LOC106668519 isoform X1	Cimex lectularius	906	0.99	0	0.5187
	AMW91811.1	Ebony	Oncopeltus fasciatus	905	0.99	0	0.5306
	XP_014252851.1	uncharacterized protein LOC106668519 isoform X2	Cimex lectularius	905	0.99	0	0.5187
tan	KAF6200704.1	hypothetical protein	Apolygus lucorum	742	0.99	0	0.9335
	KAF6212597.1	hypothetical protein GE061_013123	Apolygus lucorum	691	0.92	0	0.937
	XP_014281924.1	uncharacterized protein LOC106684388	Halyomorpha halys	388	0.97	6e-130	0.5094
	CAH1389164.1	unnamed protein product	Nezara viridula	384	0.97	2e-128	0.5067
	XP_024084269.1	uncharacterized protein LOC106663041 isoform X1	Cimex lectularius	383	0.99	6e-128	0.5066
pale	KAF6212590.1	hypothetical protein GE061_013116	Apolygus lucorum	1119	0.99	0	0.9803
	XP_014245581.1	tyrosine 3-monooxygenase	Cimex lectularius	944	0.99	0	0.8221
	CAH1389124.1	unnamed protein product	Nezara viridula	942	0.98	0	0.8114
	XP_014290756.1	tyrosine 3-monooxygenase	Halyomorpha halys	938	0.98	0	0.8078
	CAB0008041.1	unnamed protein product	Nesidiocoris tenuis	925	0.96	0	0.8404
yellow	KAF6217275.1	hypothetical protein GE061_001629	Apolygus lucorum	778	0.93	0	0.8929
	XP_014260013.1	protein yellow	Cimex lectularius	626	0.93	0	0.6878
	CAH1393209.1	unnamed protein product	Nezara viridula	573	0.88	0	0.6769
	CAA9996611.1	unnamed protein product	Nesidiocoris tenuis	567	0.72	0	0.8208
	XP_014273608.1	protein yellow	Halyomorpha halys	564	0.92	0	0.6437

## Sheet: Table S5
Table S5. Transcript metrics and protein domain analysis of melanin pathway associated proteins in Lygus hesperus and Drosophila melanogaster.
Lygus query	TSA Accession	Transcript size (nt)	ORF size (nt)	Full ORF?	Protein size (aa)	HMM database	Accession	Description	Start-End	E value cond.		Drosophila query	Accession	Protein size (aa)	HMM database	Accession	Description	Start-End	E value cond.
Lh aaNAT	GDHC01012427.1	2016	699	yes	222	PFAM	PF12606.11	Tumour necrosis factor receptor superfamily member 19	3-19	0.014		aaNAT	NP_523839.2	240	PFAM	PF00583.28	Acetyltransferase (GNAT) family	33-195	1.8e-09
							PF12606.11	Tumour necrosis factor receptor superfamily member 19	73-94	0.00053						PF13673.10	Acetyltransferase (GNAT) domain	144-208	8.4e-09
							PF17013.8	Putative acetyl-transferase	77-177	2.5e-05						PF13527.10	Acetyltransferase (GNAT) domain	23-90	0.14
						GENE3D	3.40.630.30	Gcn5-related N-acetyltransferase (GNAT)	2-219	2.1e-58						PF08445.13	FR47-like protein	143-204	7e-06
						Superfamily	55729	Acyl-CoA N-acyltransferases (Nat)	6-80	5e-09					GENE3D	3.40.630.30	Gcn5-related N-acetyltransferase (GNAT)	19-230	5e-70
							55729	Acyl-CoA N-acyltransferases (Nat)	123-198	5e-09					Superfamily	55729	Acyl-CoA N-acyltransferases (Nat)	22-103	1e-14
																55729	Acyl-CoA N-acyltransferases (Nat)	132-207	1e-14
Lh black-1	GDHC01008278.1	1728	1455	yes	484	PFAM	PF00282.22	Pyridoxal-dependent decarboxylase conserved domain	37-405	6.9e-91		black	NP_476788.1	575	PFAM	PF00282.22	Pyridoxal-dependent decarboxylase conserved domain	128-499	1.2e-111
							PF00266.22	Aminotransferase class-V	24-77	0.48						PF00266.22	Aminotransferase class-V	229-364	1.4e-08
						GENE3D	3.40.640.10	Type I PLP-dependent aspartate aminotransferase-like (Major domain)	101-347	1.1e-89						PF05889.16	O-phosphoseryl-tRNA(Sec) selenium transferase, SepSecS	257-382	4e-05
							3.90.1150.170	n/a	1-105	6.2e-25					GENE3D	3.90.1150.170	n/a	89-199	1.9e-35
						Superfamily	53383	PLP-dependent transferases	22-483	9.4e-110						3.40.640.10	Type I PLP-dependent aspartate aminotransferase-like (Major domain)	193-441	9.3e-94
																3.90.1150.170	n/a	423-575	1.1e-17
Lh black-2	GBRD01000590.1	2015	1542	yes	513	PFAM	PF00282.22	Pyridoxal-dependent decarboxylase conserved domain	69-437						Superfamily	53383	PLP-dependent transferases	94-574	3.3e-130
							PF00464.22	Serine hydroxymethyltransferase	212-447
							PF00155.24	Aminotransferase class I and II	209-322	5.3e-05
						GENE3D	3.40.640.10	Type I PLP-dependent aspartate aminotransferase-like (Major domain)	134-371	1.7e-95
							3.90.1150.170		24-137	3.8e-33
							3.90.1150.170		372-513	5.6e-20
						Superfamily	53383	PLP-dependent transferases	36-512	6.7e-131
Lh ebony	GDHC01021637.1	3933	2343	yes	878	PFAM	PF00501.31	AMP-binding enzyme	30-467	5.5e-61		ebony	NP_524431.2	879	PFAM	PF00501.31	AMP-binding enzyme	26-457	3.5e-75
							PF13193.9	AMP-binding enzyme C-terminal domain	475-549	1.2e-09					GENE3D	3.40.50.12780	ANL, N-terminal domain	21-449	7.3e-95
							PF00550.28	Phosphopantetheine attachment site	589-653	2.1e-08						3.40.630.30	Gcn5-related N-acetyltransferase (GNAT)	666-878	6.7e-28
							PF17874.4	MalT-like TPR region	781-842	4.9e-05						3.30.300.30	ANL, C-terminal domain	450-559	3.9e-26
						GENE3D	3.40.50.12780	ANL, N-terminal domain	25-459	3.9e-85						1.10.1200.10	ACP-like	574-647	1.9e-08
							3.40.630.30	Gcn5-related N-acetyltransferase (GNAT)	663-877	1e-29					Superfamily	56801	Acetyl-CoA synthetase-like	15-552	7.5e-112
							3.30.300.30	ANL, C-terminal domain	460-568	4.2e-25						47336	ACP-like	576-644	1.9e-07
							1.10.1200.10	ACP-like	584-651	2.2e-10
						Superfamily	56801	Acetyl-CoA synthetase-like	22-562	5.2e-99
							47336	ACP-like	588-651	4.1e-09
Lh pale	GDHC01016939.1	3396	1680	yes	559	PFAM	PF00351.24	Biopterin-dependent aromatic amino acid hydroxylase	221-551	7.5e-171		pale	NP_476897.1	508	PFAM	PF00351.24	Biopterin-dependent aromatic amino acid hydroxylase	172-502	2.6e-167
							PF01842.28	ACT domain								PF00816.24	H-NS histone family	36-102	2.2e-05
						GENE3D	1.10.800.10	Phenylalanine Hydroxylase	32-110	0.92					GENE3D	1.10.800.10	Phenylalanine Hydroxylase	73-482	4.5e-170
						Superfamily	56534	Aromatic aminoacid monoxygenases, catalytic and oligomerization domains	220-553	2.2e-135					Superfamily	56534	Aromatic aminoacid monoxygenases, catalytic and oligomerization domains	171-504	1.7e-132
							55021	ACT-like	136-226	1.2e-12						55021	ACT-like	88-177	5.7e-11
Lh tan	GBHO01030205.1	1624	1131	yes	376	PFAM	PF03417.19	Acyl-coenzyme A:6-aminopenicillanic acid acyl-transferase	123-366	9.9e-29		tan	NP_572543.1	387	PFAM	PF03417.19	Acyl-coenzyme A:6-aminopenicillanic acid acyl-transferase	127-375	1e-78
							PF14484.9	Fish-specific NACHT associated domain	33-71	4.6e-05					GENE3D	3.60.60.10	Penicillin V Acylase; Chain A	55-102	8.1e-49
						GENE3D	3.60.60.10	Penicillin V Acylase; Chain A	100-376	1.4e-43					Superfamily	n/a
						Superfamily	n/a
Lh yellow	GBHO01039747.1	1743	1320	yes	439	PFAM	PF03022.19	Major royal jelly protein	121-410	1.3e-99		yellow	NP_476792.1	541	PFAM	PF03022.19	Major royal jelly protein	119-405	2.6e-106
						GENE3D	2.120.10.30	TolB	27-414	1.6e-127					GENE3D	2.120.10.30	TolB	25-408	1.4e-119
						Superfamily	101898	NHL repeat	105-271, 340-376	3.8e-09					Superfamily	n/a
					target	TSA size	full?	ORF size	aa	tsa
					ebony	3933	yes	2343	879	GDHC01021637.1
					black-1		yes			GDHC01008278.1
					black-2		yes			GBRD01000590.1
					tan		yes			GBHO01030205.1
					yellow		yes			GBHO01039747.1
					aaNAT		yes			GDHC01012427.1
					TH (pale)		yes			GDHC01016939.1
